# Supplementary material for: Mechanical Properties of 3D Printed vs. Subtractively Manufactured Composite Resins for Permanent Restorations: A Systematic Review
Source: Materials (Basel). 2025 Feb 24;18(5):985. doi: 10.3390/ma18050985 (PMC11901179; doi:10.3390/ma18050985)
Supplement: Supplementary file 1 [file materials-18-00985-s001.zip]

Archive with 1 entries (1 files):
- materials-3480889-supplementary.pdf
